# Supplementary material for: Sociodemographic and psychosocial risk factors of railway suicide: a mixed-methods study combining data of all suicide decedents in the Netherlands with data from a psychosocial autopsy study
Source: BMC Public Health. 2024 Feb 26;24:607. doi: 10.1186/s12889-024-18120-w (PMC10895750; doi:10.1186/s12889-024-18120-w)
Supplement: Supplementary file 1 — Supplementary Material 1 [file 12889_2024_18120_MOESM1_ESM.xlsx]

## Sheet: Blad1
Additional file 1. Cramer's V values
Sex	Age	Migrant	Marital_status	Urban	Education_level	HC costs spec	HC costs GP	Benefits	Place_household	Household_income
1	0.0497803	0.00800427	0.112275	0.0490774	0.0233294	0.135644	0.182799	0.0519867	0.119219	0.0537134
0.0497803	1	0.174705	0.397729	0.0243381	0.343422	0.218783	0.156413	0.350585	0.312808	0.142236
0.00800427	0.174705	1	0.104965	0.112418	0.0718125	0.0164349	0.0671832	0.0535985	0.0915483	0.0967554
0.112275	0.397729	0.104965	1	0.0626058	0.214905	0.145047	0.145935	0.264542	0.455533	0.2158
0.0490774	0.0243381	0.112418	0.0626058	1	0.0336056	0.0316931	0.00177667	0.012363	0.0477095	0.0381272
0.0233294	0.343422	0.0718125	0.214905	0.0336056	1	0.147117	0.0676626	0.252096	0.183765	0.122979
0.135644	0.218783	0.0164349	0.145047	0.0316931	0.147117	1	0.286994	0.250842	0.113374	0.109152
0.182799	0.156413	0.0671832	0.145935	0.00177667	0.0676626	0.286994	1	0.0664048	0.0988339	0.0659872
0.0519867	0.350585	0.0535985	0.264542	0.012363	0.252096	0.250842	0.0664048	1	0.236137	0.333554
0.119219	0.312808	0.0915483	0.455533	0.0477095	0.183765	0.113374	0.0988339	0.236137	1	0.277395
0.0537134	0.142236	0.0967554	0.2158	0.0381272	0.122979	0.109152	0.0659872	0.333554	0.277395	1
Min. Cramer's V	0.00177667
Max. Cramer's V	0.455533
Mean Cramer's V	0.141882
